# Supplementary material for: New species of Furculanurida (Collembola, Neanuridae, Pseudachorutinae) from the Luquillo Mountains, Puerto Rico
Source: Zookeys. 2020 Mar 9;917:1–13. doi: 10.3897/zookeys.917.33020 (PMC7076068; doi:10.3897/zookeys.917.33020)
Supplement: XML Treatment for Furculanurida bistribus [file zookeys.917.33020-treatment1.xml]

<!DOCTYPE tp:taxon-treatment
  PUBLIC "-//TaxonX//DTD Taxonomic Treatment Publishing DTD v0 20100105//EN" "tax-treatment-NSO.dtd">
<tp:taxon-treatment xmlns:tp="http://www.plazi.org/taxpub"><tp:treatment-meta><kwd-group><label>Taxon classification</label><kwd><named-content xmlns:xlink="http://www.w3.org/1999/xlink" content-type="kingdom">Animalia</named-content></kwd><kwd><named-content xmlns:xlink="http://www.w3.org/1999/xlink" content-type="order">Collembola</named-content></kwd><kwd><named-content xmlns:xlink="http://www.w3.org/1999/xlink" content-type="family">Neanuridae</named-content></kwd></kwd-group><mixed-citation publication-type="journal"><person-group><name><surname>Ospina-Sánchez</surname><given-names>Claudia M.</given-names></name><name><surname>Palacios-Vargas</surname><given-names>José G.</given-names></name><name><surname>González</surname><given-names>Grizelle</given-names></name></person-group><article-title>New species of <italic><tp:taxon-name><tp:taxon-name-part taxon-name-part-type="genus" reg="Furculanurida">Furculanurida</tp:taxon-name-part></tp:taxon-name></italic> (<tp:taxon-name><tp:taxon-name-part taxon-name-part-type="order">Collembola</tp:taxon-name-part></tp:taxon-name>, <tp:taxon-name><tp:taxon-name-part taxon-name-part-type="family">Neanuridae</tp:taxon-name-part></tp:taxon-name>, <tp:taxon-name><tp:taxon-name-part taxon-name-part-type="subfamily">Pseudachorutinae</tp:taxon-name-part></tp:taxon-name>) from the Luquillo Mountains, Puerto Rico</article-title><source>Zookeys</source><day>09</day><month>3</month><year>2020</year><volume>917</volume><fpage>1</fpage><lpage>13</lpage><pub-id pub-id-type="doi">10.3897/zookeys.917.33020</pub-id></mixed-citation></tp:treatment-meta><tp:nomenclature><tp:taxon-name><object-id xmlns:xlink="http://www.w3.org/1999/xlink" content-type="arpha" xlink:type="simple">2E559586-AD58-504A-9859-7B515D086689</object-id>
            <tp:taxon-name-part taxon-name-part-type="genus" reg="Furculanurida">Furculanurida</tp:taxon-name-part>
            <tp:taxon-name-part taxon-name-part-type="species" reg="bistribus">bistribus</tp:taxon-name-part>
            <object-id xmlns:xlink="http://www.w3.org/1999/xlink" content-type="zoobank" xlink:type="simple">http://zoobank.org:act:FE803C73-165E-42D6-9588-1343C9984A61</object-id>
          </tp:taxon-name><tp:taxon-status xmlns:xlink="http://www.w3.org/1999/xlink" xlink:type="simple">sp. nov.</tp:taxon-status><xref ref-type="fig" rid="F1">Figures 1</xref><xref ref-type="fig" rid="F2">, 2</xref><xref ref-type="fig" rid="F3">, 3–8</xref><xref ref-type="fig" rid="F4">, 9–13</xref><xref ref-type="table" rid="T1">, Tables 1</xref><xref ref-type="table" rid="T2">, 2</xref></tp:nomenclature><tp:treatment-sec sec-type="type material" id="SECID0EUKAE"><title>Type material.</title><p><bold>Holotype</bold> (female on slide) and 8 <bold>paratypes</bold> (2 males, 4 females, and 2 juveniles, each one on slides). Puerto Rico, Luquillo, Luquillo Mountains, Pico del Este, <named-content xmlns:xlink="http://www.w3.org/1999/xlink" content-type="dwc:verbatimCoordinates" xlink:type="simple"><named-content content-type="geo-json" specific-use="{&#34;type&#34;:&#34;Point&#34;,&#34;coordinates&#34;:[-65.761111,18.271389]}" id="NCID0EBLAE" xlink:type="simple">18°16’17”N; 65°45’40”W</named-content></named-content>; 987.6 m a.s.l.; ex mosses, <italic><tp:taxon-name><tp:taxon-name-part taxon-name-part-type="genus" reg="Tabebuia">Tabebuia</tp:taxon-name-part> <tp:taxon-name-part taxon-name-part-type="species" reg="rigida">rigida</tp:taxon-name-part></tp:taxon-name></italic> forest type, from leaf litter and epiphytes, 04 Nov 2014, leg. CM Ospina.</p></tp:treatment-sec><tp:treatment-sec sec-type="material" id="SECID0ERLAE"><title>Other material.</title><p>2 females on slides, Puerto Rico, Luquillo, Luquillo Mountains, Pico del Este, <italic><tp:taxon-name><tp:taxon-name-part taxon-name-part-type="genus" reg="Tabebuia">Tabebuia</tp:taxon-name-part> <tp:taxon-name-part taxon-name-part-type="species" reg="rigida">rigida</tp:taxon-name-part></tp:taxon-name></italic> forest type, epiphyte, 987.6 m a.s.l., 19 May 2015, leg. CM Ospina. 1 female on slide, Puerto Rico, Luquillo, Luquillo Mountains, Pico del Este, <italic><tp:taxon-name><tp:taxon-name-part taxon-name-part-type="genus" reg="Tabebuia">Tabebuia</tp:taxon-name-part> <tp:taxon-name-part taxon-name-part-type="species" reg="rigida">rigida</tp:taxon-name-part></tp:taxon-name></italic> forest type, epiphyte, 987.6 m a.s.l., 11 Feb 2015, leg. CM Ospina. 1 juvenile on slide Puerto Rico, Luquillo, Luquillo Mountains, Pico El Yunque, <italic><tp:taxon-name><tp:taxon-name-part taxon-name-part-type="genus" reg="Tabebuia">Tabebuia</tp:taxon-name-part> <tp:taxon-name-part taxon-name-part-type="species" reg="rigida">rigida</tp:taxon-name-part></tp:taxon-name></italic> forest type, leaf litter, 1044.8 m a.s.l., 4 Nov 2014, leg. CM Ospina. 1 female on slide Puerto Rico, Luquillo, Luquillo Mountains, Pico El Yunque, <italic><tp:taxon-name><tp:taxon-name-part taxon-name-part-type="genus" reg="Tabebuia">Tabebuia</tp:taxon-name-part> <tp:taxon-name-part taxon-name-part-type="species" reg="rigida">rigida</tp:taxon-name-part></tp:taxon-name></italic> forest type, leaf litter, 1044.8 m a.s.l., 19 May 2015, leg. CM Ospina.</p></tp:treatment-sec><tp:treatment-sec sec-type="diagnosis" id="SECID0EDNAE"><title>Diagnosis.</title><p>Eyes 3+3 eyes. Post antennal organ in rosette with 5 or 6 vesicles. <abbrev xmlns:xlink="http://www.w3.org/1999/xlink" xlink:title="antennal segment" id="ABBRID0EJNAE" xlink:type="simple">Ant</abbrev> IV with six sensilla. Seta a0 on head absent. Mandible with four teeth. Dens with three setae. Unguis without internal tooth.</p></tp:treatment-sec><tp:treatment-sec sec-type="description" id="SECID0ENNAE"><title>Description.</title><p>Average body length: adults 1009 µm (<italic>n</italic> = 5); juveniles 847 µm (<italic>n</italic> = 2). Specimens in ethanol with antenna and abdomen evenly grey, ocular patch dark; head, legs III, and furcula light grey; thorax, legs I and II white to light purple (Fig. <xref ref-type="fig" rid="F1">1</xref>). Granulation coarse. Body setae comprising short, smooth and thin setae, and long and smooth sensorial setae.</p><fig id="F1" position="float" orientation="portrait"><object-id xmlns:xlink="http://www.w3.org/1999/xlink" content-type="doi" xlink:type="simple">10.3897/zookeys.917.33020.figure1</object-id><object-id xmlns:xlink="http://www.w3.org/1999/xlink" content-type="arpha" xlink:type="simple">52011536-0A11-5482-8262-D38B193879A8</object-id><label>Figure 1.</label><caption><p><italic><tp:taxon-name><tp:taxon-name-part taxon-name-part-type="genus" reg="Furculanurida">Furculanurida</tp:taxon-name-part> <tp:taxon-name-part taxon-name-part-type="species" reg="bistribus">bistribus</tp:taxon-name-part></tp:taxon-name></italic> sp. nov. Specimen in ethanol 96%.</p></caption><graphic xmlns:xlink="http://www.w3.org/1999/xlink" xlink:href="zookeys-917-001-g001.jpg" position="float" orientation="portrait" xlink:type="simple" id="oo_387222.jpg"><uri content-type="original_file" xlink:type="simple">https://binary.pensoft.net/fig/387222</uri></graphic></fig><p>Head: antenna shorter (0.6) than head diagonal. <abbrev xmlns:xlink="http://www.w3.org/1999/xlink" xlink:title="antennal segment" id="ABBRID0EVOAE" xlink:type="simple">Ant</abbrev> III and IV fused dorsally, ventral separation clearly marked. <abbrev xmlns:xlink="http://www.w3.org/1999/xlink" xlink:title="antennal segment" id="ABBRID0EZOAE" xlink:type="simple">Ant</abbrev> IV dorsally with trilobed apical vesicle, six subcylindrical thin sensilla and 14 long setae; subapical organite present; dorsoexternal microsensillum absent (Fig. <xref ref-type="fig" rid="F3">3</xref>); no sensorial field ventrally on <abbrev xmlns:xlink="http://www.w3.org/1999/xlink" xlink:title="antennal segment" id="ABBRID0EBPAE" xlink:type="simple">Ant</abbrev> IV (Fig. <xref ref-type="fig" rid="F3">4</xref>); <abbrev xmlns:xlink="http://www.w3.org/1999/xlink" xlink:title="antennal segment" id="ABBRID0EJPAE" xlink:type="simple">Ant</abbrev> III sense organ with two small internal slightly bent sensilla, two subcylindrical guard sensilla, <abbrev xmlns:xlink="http://www.w3.org/1999/xlink" xlink:title="ventral guard sensillum of Ant. III" id="ABBRID0ENPAE" xlink:type="simple">Sgv</abbrev> larger than <abbrev xmlns:xlink="http://www.w3.org/1999/xlink" xlink:title="dorsal guard sensillum of Ant. III" id="ABBRID0ERPAE" xlink:type="simple">Sgd</abbrev>, ventral microsensillum present (Figs <xref ref-type="fig" rid="F3">3</xref>, <xref ref-type="fig" rid="F3">5</xref>); <abbrev xmlns:xlink="http://www.w3.org/1999/xlink" xlink:title="dorsal guard sensillum of Ant. III" id="ABBRID0E4PAE" xlink:type="simple">Sgd</abbrev> apically displaced, towards <abbrev xmlns:xlink="http://www.w3.org/1999/xlink" xlink:title="antennal segment" id="ABBRID0EBQAE" xlink:type="simple">Ant</abbrev> IV, aligned to S2 and S3; <abbrev xmlns:xlink="http://www.w3.org/1999/xlink" xlink:title="antennal segment" id="ABBRID0EFQAE" xlink:type="simple">Ant</abbrev> II with 10 setae; <abbrev xmlns:xlink="http://www.w3.org/1999/xlink" xlink:title="antennal segment" id="ABBRID0EJQAE" xlink:type="simple">Ant</abbrev> I with seven setae (Fig. <xref ref-type="fig" rid="F3">3</xref>). Eyes 3+3 on a pigmented eyepatch; <abbrev xmlns:xlink="http://www.w3.org/1999/xlink" xlink:title="Postantennal organ" id="ABBRID0ERQAE" xlink:type="simple">PAO</abbrev> with five or six vesicles disposed as a rosette (Fig. <xref ref-type="fig" rid="F2">2</xref>). Head dorsal chaetotaxy as in Figure <xref ref-type="fig" rid="F2">2</xref>; seta a0 absent; d row with 4 setae, sd row with three setae; setae Oc 1–3 present; c setae absent; p1–3 setae present. Buccal cone elongate, labium with complete chaetotaxy, A to G setae, C and D apically displaced (Fig. <xref ref-type="fig" rid="F3">6</xref>). Pre-labral/Labral chaetotaxy 4/2322 (Fig. <xref ref-type="fig" rid="F3">7</xref>). Mandible with four teeth, two apical short and subequal, one medial and one basal large and subequal; maxilla styliform with one lamella (Fig. <xref ref-type="fig" rid="F3">8</xref>).</p><fig id="F2" position="float" orientation="portrait"><object-id xmlns:xlink="http://www.w3.org/1999/xlink" content-type="doi" xlink:type="simple">10.3897/zookeys.917.33020.figure2</object-id><object-id xmlns:xlink="http://www.w3.org/1999/xlink" content-type="arpha" xlink:type="simple">B9EBC1E1-7973-51F2-8175-32B9EEF25829</object-id><label>Figure 2.</label><caption><p><italic><tp:taxon-name><tp:taxon-name-part taxon-name-part-type="genus" reg="Furculanurida">Furculanurida</tp:taxon-name-part> <tp:taxon-name-part taxon-name-part-type="species" reg="bistribus">bistribus</tp:taxon-name-part></tp:taxon-name></italic> sp. nov. Dorsal chaetotaxy of body (female).</p></caption><graphic xmlns:xlink="http://www.w3.org/1999/xlink" xlink:href="zookeys-917-001-g002.jpg" position="float" orientation="portrait" xlink:type="simple" id="oo_387223.jpg"><uri content-type="original_file" xlink:type="simple">https://binary.pensoft.net/fig/387223</uri></graphic></fig><fig id="F3" position="float" orientation="portrait"><object-id xmlns:xlink="http://www.w3.org/1999/xlink" content-type="doi" xlink:type="simple">10.3897/zookeys.917.33020.figures3-8</object-id><object-id xmlns:xlink="http://www.w3.org/1999/xlink" content-type="arpha" xlink:type="simple">7192650F-9881-5E5A-99AC-BAD8C1F04C58</object-id><label>Figures 3–8.</label><caption><p><italic><tp:taxon-name><tp:taxon-name-part taxon-name-part-type="genus" reg="Furculanurida">Furculanurida</tp:taxon-name-part> <tp:taxon-name-part taxon-name-part-type="species" reg="bistribus">bistribus</tp:taxon-name-part></tp:taxon-name></italic> sp. nov. <bold>3</bold><abbrev xmlns:xlink="http://www.w3.org/1999/xlink" xlink:title="antennal segment" id="ABBRID0EWSAE" xlink:type="simple">Ant</abbrev> I–IV, dorsal view <bold>4</bold><abbrev xmlns:xlink="http://www.w3.org/1999/xlink" xlink:title="antennal segment" id="ABBRID0E3SAE" xlink:type="simple">Ant</abbrev> IV and III, ventral view <bold>5</bold> Sensorial Organ in <abbrev xmlns:xlink="http://www.w3.org/1999/xlink" xlink:title="antennal segment" id="ABBRID0ECTAE" xlink:type="simple">Ant</abbrev>. III <bold>6</bold> Labium <bold>7</bold> Labrum <bold>8</bold> Maxilla and mandible.</p></caption><graphic xmlns:xlink="http://www.w3.org/1999/xlink" xlink:href="zookeys-917-001-g003.jpg" position="float" orientation="portrait" xlink:type="simple" id="oo_387224.jpg"><uri content-type="original_file" xlink:type="simple">https://binary.pensoft.net/fig/387224</uri></graphic></fig><p>Dorsal chaetotaxy: ordinary setae smooth, distributed as in Figure <xref ref-type="fig" rid="F2">2</xref>. <abbrev xmlns:xlink="http://www.w3.org/1999/xlink" xlink:title="thoracic segment" id="ABBRID0EXTAE" xlink:type="simple">Th</abbrev> I with 2+2 setae; <abbrev xmlns:xlink="http://www.w3.org/1999/xlink" xlink:title="thoracic segment" id="ABBRID0E2TAE" xlink:type="simple">Th</abbrev> II and III with one dorsolateral seta posteriorly displaced. Sensory setae (s) clearly differentiated, in position p3 and p6 in <abbrev xmlns:xlink="http://www.w3.org/1999/xlink" xlink:title="thoracic segment" id="ABBRID0E6TAE" xlink:type="simple">Th</abbrev> II and III and in position p3 in <abbrev xmlns:xlink="http://www.w3.org/1999/xlink" xlink:title="abdominal segment" id="ABBRID0EDUAE" xlink:type="simple">Abd</abbrev> I–V; S-chaetotaxy formula = 022/11111.</p><p>Legs chaetotaxy: subcoxae 1, two; subcoxae 2, one; <abbrev xmlns:xlink="http://www.w3.org/1999/xlink" xlink:title="coxa" id="ABBRID0EJUAE" xlink:type="simple">Cx</abbrev>, three; <abbrev xmlns:xlink="http://www.w3.org/1999/xlink" xlink:title="trochanter" id="ABBRID0ENUAE" xlink:type="simple">Tr</abbrev>, four; <abbrev xmlns:xlink="http://www.w3.org/1999/xlink" xlink:title="femur" id="ABBRID0ERUAE" xlink:type="simple">Fe</abbrev>, 10, and <abbrev xmlns:xlink="http://www.w3.org/1999/xlink" xlink:title="tibiotarsus" id="ABBRID0EVUAE" xlink:type="simple">Ti</abbrev> 19 setae (Fig. <xref ref-type="fig" rid="F4">9</xref>). Seta M present between B4 and B5 without displacement. Tenent hair acuminate. Claws without teeth, unguis larger than <abbrev xmlns:xlink="http://www.w3.org/1999/xlink" xlink:title="tibiotarsus" id="ABBRID0E4UAE" xlink:type="simple">Ti</abbrev> (ratio tibiotarsus: unguis = 1:1.2:); unguiculus absent.</p><p>Ventral chaetotaxy as in Figure <xref ref-type="fig" rid="F4">10</xref>. <abbrev xmlns:xlink="http://www.w3.org/1999/xlink" xlink:title="Ventral Tube" id="ABBRID0EHVAE" xlink:type="simple">VT</abbrev> with 3+3 setae; tenaculum with 3+3 teeth and without setae; furcula well developed, manubrium with 14 setae, dens with three setae, mucro straight with a broad hook-like apex (Fig. <xref ref-type="fig" rid="F4">11</xref>). Ratio mucro: dens = 1: 1.3. Female genital plate with 2+2 pregenital setae, four circumgenital setae, and 1+1 eugenital setae (Fig. <xref ref-type="fig" rid="F4">12</xref>). Male genital plate with 2+2 pregenital setae, ten circumgenital setae, and 4+4 eugenital setae (Fig. <xref ref-type="fig" rid="F4">13</xref>).</p><fig id="F4" position="float" orientation="portrait"><object-id xmlns:xlink="http://www.w3.org/1999/xlink" content-type="doi" xlink:type="simple">10.3897/zookeys.917.33020.figures9-13</object-id><object-id xmlns:xlink="http://www.w3.org/1999/xlink" content-type="arpha" xlink:type="simple">A9ACCD3E-E69F-5F54-BD52-84BACB5C1FEB</object-id><label>Figures 9–13.</label><caption><p><italic><tp:taxon-name><tp:taxon-name-part taxon-name-part-type="genus" reg="Furculanurida">Furculanurida</tp:taxon-name-part> <tp:taxon-name-part taxon-name-part-type="species" reg="bistribus">bistribus</tp:taxon-name-part></tp:taxon-name></italic> sp. nov. <bold>9</bold> Tibiotarsus II <bold>10</bold> Ventral quetotaxy <bold>11</bold> Manubrium and furcula <bold>12</bold> Female genital plate <bold>13</bold> Male genital plate.</p></caption><graphic xmlns:xlink="http://www.w3.org/1999/xlink" xlink:href="zookeys-917-001-g004.jpg" position="float" orientation="portrait" xlink:type="simple" id="oo_387225.jpg"><uri content-type="original_file" xlink:type="simple">https://binary.pensoft.net/fig/387225</uri></graphic></fig></tp:treatment-sec><tp:treatment-sec sec-type="etymology" id="SECID0EZWAE"><title>Etymology.</title><p><italic><tp:taxon-name><tp:taxon-name-part taxon-name-part-type="genus" reg="Bistribus">Bistribus</tp:taxon-name-part></tp:taxon-name></italic>, Latin for two times three, in reference to the presence of 3+3 eyes and 3+3 setae on dens, diagnostic characters of the species.</p></tp:treatment-sec><tp:treatment-sec sec-type="distribution" id="SECID0EGXAE"><title>Distribution.</title><p>This species is only the <italic><tp:taxon-name><tp:taxon-name-part taxon-name-part-type="genus" reg="Furculanurida">Furculanurida</tp:taxon-name-part></tp:taxon-name></italic> known from the Luquillo Mountains in the <italic><tp:taxon-name><tp:taxon-name-part taxon-name-part-type="genus" reg="Tabebuia">Tabebuia</tp:taxon-name-part> <tp:taxon-name-part taxon-name-part-type="species" reg="rigida">rigida</tp:taxon-name-part></tp:taxon-name></italic> forest type, on Pico del Este <named-content xmlns:xlink="http://www.w3.org/1999/xlink" content-type="dwc:verbatimCoordinates" xlink:type="simple"><named-content content-type="geo-json" specific-use="{&#34;type&#34;:&#34;Point&#34;,&#34;coordinates&#34;:[-65.761111,18.271389]}" id="NCID0EBYAE" xlink:type="simple">18°16’17”N; 65°45’40”W</named-content></named-content>; 987.6 m a.s.l. and Pico El Yunque <named-content xmlns:xlink="http://www.w3.org/1999/xlink" content-type="dwc:verbatimCoordinates" xlink:type="simple"><named-content content-type="geo-json" specific-use="{&#34;type&#34;:&#34;Point&#34;,&#34;coordinates&#34;:[-65.790556,18.310278]}" id="NCID0EJYAE" xlink:type="simple">18°18’37”N; 65°47’26”W</named-content></named-content>; 1044.8 m a.s.l.</p></tp:treatment-sec><tp:treatment-sec sec-type="ecology" id="SECID0EOYAE"><title>Ecology.</title><p><italic><tp:taxon-name><tp:taxon-name-part taxon-name-part-type="genus" reg="Furculanurida">Furculanurida</tp:taxon-name-part> <tp:taxon-name-part taxon-name-part-type="species" reg="bistribus">bistribus</tp:taxon-name-part></tp:taxon-name></italic> sp. nov. was extracted from leaf litter and mosses in both dry and rainy seasons during November 2014, and May and August 2015.</p></tp:treatment-sec><tp:treatment-sec><!--Section generated to contain objects referenced in tp:taxon-treatment.--><table-wrap id="T1" position="float" orientation="portrait"><label>Table 1.</label><caption><p><italic><tp:taxon-name><tp:taxon-name-part taxon-name-part-type="genus" reg="Furculanurida">Furculanurida</tp:taxon-name-part></tp:taxon-name></italic> species with disputed generic placement and their taxonomic history.</p></caption><table id="TID0E6XAG" rules="all"><tbody><tr><td rowspan="1" colspan="1">
                <bold>Species</bold>
              </td><td rowspan="1" colspan="1">
                <bold>Original genus</bold>
              </td><td rowspan="1" colspan="1">
                <bold>Generic placement</bold>
                <sup>+</sup>
              </td><td rowspan="1" colspan="1">
                <bold>Character</bold>
                <sup>++</sup>
              </td></tr><tr><td rowspan="1" colspan="1"><italic><tp:taxon-name><tp:taxon-name-part taxon-name-part-type="genus" reg="Furculanurida"/><tp:taxon-name-part taxon-name-part-type="species" reg="africana">africana</tp:taxon-name-part></tp:taxon-name></italic> (Massoud, Z, 1963)</td><td rowspan="1" colspan="1">
                <italic><tp:taxon-name>
                    <tp:taxon-name-part taxon-name-part-type="genus" reg="Micranurida">Micranurida</tp:taxon-name-part>
                  </tp:taxon-name></italic>
              </td><td rowspan="1" colspan="1"><bold><italic><tp:taxon-name><tp:taxon-name-part taxon-name-part-type="genus" reg="Furculanurida">Furculanurida</tp:taxon-name-part></tp:taxon-name></italic></bold> (type species) <xref ref-type="bibr" rid="B14">Massoud 1967</xref></td><td rowspan="1" colspan="1">Furcula developed</td></tr><tr><td rowspan="2" colspan="1"><italic>arlei</italic> Thibaud &amp; Massoud, 1980</td><td rowspan="2" colspan="1">
                <italic><tp:taxon-name>
                    <tp:taxon-name-part taxon-name-part-type="genus" reg="Furculanurida">Furculanurida</tp:taxon-name-part>
                  </tp:taxon-name></italic>
              </td><td rowspan="1" colspan="1">
                <bold><italic><tp:taxon-name>
                      <tp:taxon-name-part taxon-name-part-type="genus" reg="Stachorutes">Stachorutes</tp:taxon-name-part>
                    </tp:taxon-name></italic></bold>
                <xref ref-type="bibr" rid="B33">Weiner and Najt (1998)</xref>
              </td><td rowspan="1" colspan="1">Presence of a microsensillum on <abbrev xmlns:xlink="http://www.w3.org/1999/xlink" xlink:title="antennal segment" id="ABBRID0EKLAC" xlink:type="simple">Ant</abbrev> IV, mandible with only 2 teeth and a reduced furcula with very small mucro</td></tr><tr><td rowspan="1" colspan="1">
                <italic><tp:taxon-name>
                    <tp:taxon-name-part taxon-name-part-type="genus" reg="Furculanurida">Furculanurida</tp:taxon-name-part>
                  </tp:taxon-name></italic>
                <xref ref-type="bibr" rid="B30">Thibaud and Palacios–Vargas (2000)</xref>
              </td><td rowspan="1" colspan="1">Presence of <abbrev xmlns:xlink="http://www.w3.org/1999/xlink" xlink:title="antennal segment" id="ABBRID0EBMAC" xlink:type="simple">Ant</abbrev>. IV with 8 thick sensilla on antennal segment IV and long sensorial setae on the body and a small tooth in the unguis</td></tr><tr><td rowspan="2" colspan="1"><italic>ashrafi</italic> (Yosii, 1966)</td><td rowspan="2" colspan="1">
                <italic><tp:taxon-name>
                    <tp:taxon-name-part taxon-name-part-type="genus" reg="Micranurida">Micranurida</tp:taxon-name-part>
                  </tp:taxon-name></italic>
              </td><td rowspan="1" colspan="1">
                <italic><tp:taxon-name>
                    <tp:taxon-name-part taxon-name-part-type="genus" reg="Stachorutes">Stachorutes</tp:taxon-name-part>
                  </tp:taxon-name></italic>
                <xref ref-type="bibr" rid="B6">Deharveng and Lienhard (1983)</xref>
              </td><td rowspan="1" colspan="1">Furcula reduced</td></tr><tr><td rowspan="1" colspan="1">
                <italic><tp:taxon-name>
                    <tp:taxon-name-part taxon-name-part-type="genus" reg="Furculanurida">Furculanurida</tp:taxon-name-part>
                  </tp:taxon-name></italic>
                <xref ref-type="bibr" rid="B30">Thibaud and Palacios–Vargas 2000</xref>
              </td><td rowspan="1" colspan="1">Presence of four teeth in the mandible</td></tr><tr><td rowspan="1" colspan="1"><italic><tp:taxon-name><tp:taxon-name-part taxon-name-part-type="genus" reg="Furculanurida"/><tp:taxon-name-part taxon-name-part-type="species" reg="furculata">furculata</tp:taxon-name-part></tp:taxon-name></italic> (Salmon, 1956)</td><td rowspan="1" colspan="1">
                <italic><tp:taxon-name>
                    <tp:taxon-name-part taxon-name-part-type="genus" reg="Kenyura">Kenyura</tp:taxon-name-part>
                  </tp:taxon-name></italic>
              </td><td rowspan="1" colspan="1">
                <bold><italic><tp:taxon-name>
                      <tp:taxon-name-part taxon-name-part-type="genus" reg="Furculanurida">Furculanurida</tp:taxon-name-part>
                    </tp:taxon-name></italic></bold>
                <xref ref-type="bibr" rid="B14">Massoud (1967)</xref>
              </td><td rowspan="1" colspan="1">Furcula developed and post-antennal organ present</td></tr><tr><td rowspan="2" colspan="1"><italic><tp:taxon-name><tp:taxon-name-part taxon-name-part-type="genus" reg="Hypanurida"/><tp:taxon-name-part taxon-name-part-type="species" reg="perplexa">perplexa</tp:taxon-name-part></tp:taxon-name></italic> (Salmon, 1956)</td><td rowspan="2" colspan="1">
                <italic><tp:taxon-name>
                    <tp:taxon-name-part taxon-name-part-type="genus" reg="Hypanurida">Hypanurida</tp:taxon-name-part>
                  </tp:taxon-name></italic>
              </td><td rowspan="1" colspan="1">
                <italic><tp:taxon-name>
                    <tp:taxon-name-part taxon-name-part-type="genus" reg="Furculanurida">Furculanurida</tp:taxon-name-part>
                  </tp:taxon-name></italic>
                <xref ref-type="bibr" rid="B14">Massoud (1967)</xref>
              </td><td rowspan="1" colspan="1">Reduced furcula</td></tr><tr><td rowspan="1" colspan="1">
                <bold><italic><tp:taxon-name>
                      <tp:taxon-name-part taxon-name-part-type="genus" reg="Hypanurida">Hypanurida</tp:taxon-name-part>
                    </tp:taxon-name></italic></bold>
                <xref ref-type="bibr" rid="B30">Thibaud and Palacios–Vargas (2000)</xref>
              </td><td rowspan="1" colspan="1">Reduced furcula and 3–4 setae in dens</td></tr></tbody></table><table-wrap-foot><fn><p><sup>+</sup> Generic placement according to cited authors (current genus in bold). <sup>++</sup> Character to justify the placement in their current genus.</p></fn></table-wrap-foot></table-wrap><table-wrap id="T2" position="float" orientation="portrait"><label>Table 2.</label><caption><p>Main characters of the all known species of <italic><tp:taxon-name><tp:taxon-name-part taxon-name-part-type="genus" reg="Furculanurida">Furculanurida</tp:taxon-name-part></tp:taxon-name></italic>, including species moved to other genera.</p></caption><table id="TID0EL6AG" rules="all"><tbody><tr><td rowspan="1" colspan="1">
                <bold>Species</bold>
                <sup>+</sup>
              </td><td rowspan="1" colspan="1">
                <bold>Locality</bold>
              </td><td rowspan="1" colspan="1">
                <bold>Eyes</bold>
              </td><td rowspan="1" colspan="1">
                <bold><abbrev xmlns:xlink="http://www.w3.org/1999/xlink" xlink:title="Postantennal organ" id="ABBRID0EV2AG" xlink:type="simple">PAO</abbrev> vesicles</bold>
              </td><td rowspan="1" colspan="1">
                <bold><abbrev xmlns:xlink="http://www.w3.org/1999/xlink" xlink:title="antennal segment" id="ABBRID0E62AG" xlink:type="simple">Ant</abbrev> IV sensilla</bold>
              </td><td rowspan="1" colspan="1">
                <bold><abbrev xmlns:xlink="http://www.w3.org/1999/xlink" xlink:title="antennal segment" id="ABBRID0EJ3AG" xlink:type="simple">Ant</abbrev> IV <abbrev xmlns:xlink="http://www.w3.org/1999/xlink" xlink:title="microsensillum" id="ABBRID0EN3AG" xlink:type="simple">ms</abbrev></bold>
              </td><td rowspan="1" colspan="1">
                <bold>Md. teeth</bold>
              </td><td rowspan="1" colspan="1">
                <bold>Inner unguis tooth</bold>
              </td><td rowspan="1" colspan="1">
                <bold>Dens setae</bold>
              </td><td rowspan="1" colspan="1">
                <bold>Mucro</bold>
              </td><td rowspan="1" colspan="1">
                <bold><abbrev xmlns:xlink="http://www.w3.org/1999/xlink" xlink:title="Ventral Tube" id="ABBRID0EO4AG" xlink:type="simple">VT</abbrev> setae</bold>
              </td><td rowspan="1" colspan="1">
                <bold>Tenaculum teeth</bold>
              </td></tr><tr><td rowspan="1" colspan="1">
                <italic><tp:taxon-name>
                    <tp:taxon-name-part taxon-name-part-type="genus" reg="Furculanurida"/>
                    <tp:taxon-name-part taxon-name-part-type="species" reg="africana">africana</tp:taxon-name-part>
                  </tp:taxon-name></italic>
              </td><td rowspan="1" colspan="1">Ivory Coast</td><td rowspan="1" colspan="1">0</td><td rowspan="1" colspan="1">8–10</td><td rowspan="1" colspan="1">6</td><td rowspan="1" colspan="1">-</td><td rowspan="1" colspan="1">9</td><td rowspan="1" colspan="1">absent</td><td rowspan="1" colspan="1">6</td><td rowspan="1" colspan="1">developed</td><td rowspan="1" colspan="1">-</td><td rowspan="1" colspan="1">-</td></tr><tr><td rowspan="1" colspan="1">
                <italic><tp:taxon-name>
                    <tp:taxon-name-part taxon-name-part-type="genus" reg="Furculanurida"/>
                    <tp:taxon-name-part taxon-name-part-type="species" reg="arawakensis">arawakensis</tp:taxon-name-part>
                  </tp:taxon-name></italic>
              </td><td rowspan="1" colspan="1">Lesser Antilles</td><td rowspan="1" colspan="1">4(2–4)</td><td rowspan="1" colspan="1">5–9</td><td rowspan="1" colspan="1">6</td><td rowspan="1" colspan="1">absent</td><td rowspan="1" colspan="1">7</td><td rowspan="1" colspan="1">present</td><td rowspan="1" colspan="1">6</td><td rowspan="1" colspan="1">developed</td><td rowspan="1" colspan="1">3</td><td rowspan="1" colspan="1">–</td></tr><tr><td rowspan="1" colspan="1"><italic>arlei</italic> (<italic><tp:taxon-name><tp:taxon-name-part taxon-name-part-type="genus" reg="Stachorutes">Stachorutes</tp:taxon-name-part></tp:taxon-name></italic>)</td><td rowspan="1" colspan="1">Morocco</td><td rowspan="1" colspan="1">5</td><td rowspan="1" colspan="1"/><td rowspan="1" colspan="1">8</td><td rowspan="1" colspan="1">–</td><td rowspan="1" colspan="1">2</td><td rowspan="1" colspan="1">–</td><td rowspan="1" colspan="1">–</td><td rowspan="1" colspan="1">small</td><td rowspan="1" colspan="1">–</td><td rowspan="1" colspan="1">–</td></tr><tr><td rowspan="1" colspan="1"><italic>ashrafi</italic> (<italic><tp:taxon-name><tp:taxon-name-part taxon-name-part-type="genus" reg="Micranurida">Micranurida</tp:taxon-name-part></tp:taxon-name></italic>)</td><td rowspan="1" colspan="1">Nepal</td><td rowspan="1" colspan="1">–</td><td rowspan="1" colspan="1">–</td><td rowspan="1" colspan="1">–</td><td rowspan="1" colspan="1">–</td><td rowspan="1" colspan="1">9</td><td rowspan="1" colspan="1">–</td><td rowspan="1" colspan="1">–</td><td rowspan="1" colspan="1">–</td><td rowspan="1" colspan="1">3</td><td rowspan="1" colspan="1">–</td></tr><tr><td rowspan="1" colspan="1">
                <italic><tp:taxon-name>
                    <tp:taxon-name-part taxon-name-part-type="genus" reg="Furculanurida"/>
                    <tp:taxon-name-part taxon-name-part-type="species" reg="belemensis">belemensis</tp:taxon-name-part>
                  </tp:taxon-name></italic>
              </td><td rowspan="1" colspan="1">Brazil</td><td rowspan="1" colspan="1">5</td><td rowspan="1" colspan="1">8–9</td><td rowspan="1" colspan="1">6</td><td rowspan="1" colspan="1">–</td><td rowspan="1" colspan="1">4–6</td><td rowspan="1" colspan="1">present</td><td rowspan="1" colspan="1">6</td><td rowspan="1" colspan="1">–</td><td rowspan="1" colspan="1">–</td><td rowspan="1" colspan="1">–</td></tr><tr><td rowspan="1" colspan="1">
                <italic><tp:taxon-name>
                    <tp:taxon-name-part taxon-name-part-type="genus" reg="Furculanurida"/>
                    <tp:taxon-name-part taxon-name-part-type="species" reg="boiuna">boiuna</tp:taxon-name-part>
                  </tp:taxon-name></italic>
              </td><td rowspan="1" colspan="1">Brazil</td><td rowspan="1" colspan="1">0</td><td rowspan="1" colspan="1">8–9</td><td rowspan="1" colspan="1">6</td><td rowspan="1" colspan="1">absent</td><td rowspan="1" colspan="1">7</td><td rowspan="1" colspan="1">present</td><td rowspan="1" colspan="1">5–6</td><td rowspan="1" colspan="1">developed</td><td rowspan="1" colspan="1">3</td><td rowspan="1" colspan="1">3</td></tr><tr><td rowspan="1" colspan="1">
                <italic><tp:taxon-name>
                    <tp:taxon-name-part taxon-name-part-type="genus" reg="Furculanurida"/>
                    <tp:taxon-name-part taxon-name-part-type="species" reg="duodecimoculata">duodecimoculata</tp:taxon-name-part>
                  </tp:taxon-name></italic>
              </td><td rowspan="1" colspan="1">Morocco</td><td rowspan="1" colspan="1">–</td><td rowspan="1" colspan="1">11</td><td rowspan="1" colspan="1">–</td><td rowspan="1" colspan="1"/><td rowspan="1" colspan="1">4</td><td rowspan="1" colspan="1">–</td><td rowspan="1" colspan="1">–</td><td rowspan="1" colspan="1">–</td><td rowspan="1" colspan="1">3</td><td rowspan="1" colspan="1">–</td></tr><tr><td rowspan="1" colspan="1">
                <italic><tp:taxon-name>
                    <tp:taxon-name-part taxon-name-part-type="genus" reg="Furculanurida"/>
                    <tp:taxon-name-part taxon-name-part-type="species" reg="emucronata">emucronata</tp:taxon-name-part>
                  </tp:taxon-name></italic>
              </td><td rowspan="1" colspan="1">Ivory Coast</td><td rowspan="1" colspan="1">0</td><td rowspan="1" colspan="1">13–16</td><td rowspan="1" colspan="1">–</td><td rowspan="1" colspan="1">absent</td><td rowspan="1" colspan="1">–</td><td rowspan="1" colspan="1">present</td><td rowspan="1" colspan="1"/><td rowspan="1" colspan="1">absent</td><td rowspan="1" colspan="1">3</td><td rowspan="1" colspan="1">3</td></tr><tr><td rowspan="1" colspan="1">
                <italic><tp:taxon-name>
                    <tp:taxon-name-part taxon-name-part-type="genus" reg="Furculanurida"/>
                    <tp:taxon-name-part taxon-name-part-type="species" reg="furculata">furculata</tp:taxon-name-part>
                  </tp:taxon-name></italic>
              </td><td rowspan="1" colspan="1">Rwanda</td><td rowspan="1" colspan="1">2</td><td rowspan="1" colspan="1">4</td><td rowspan="1" colspan="1">7</td><td rowspan="1" colspan="1"/><td rowspan="1" colspan="1">7</td><td rowspan="1" colspan="1">present</td><td rowspan="1" colspan="1">6</td><td rowspan="1" colspan="1">developed</td><td rowspan="1" colspan="1">–</td><td rowspan="1" colspan="1"/></tr><tr><td rowspan="1" colspan="1">
                <italic><tp:taxon-name>
                    <tp:taxon-name-part taxon-name-part-type="genus" reg="Furculanurida"/>
                    <tp:taxon-name-part taxon-name-part-type="species" reg="goeldiana">goeldiana</tp:taxon-name-part>
                  </tp:taxon-name></italic>
              </td><td rowspan="1" colspan="1">Brazil</td><td rowspan="1" colspan="1">7</td><td rowspan="1" colspan="1">7–10</td><td rowspan="1" colspan="1">7</td><td rowspan="1" colspan="1">–</td><td rowspan="1" colspan="1">4</td><td rowspan="1" colspan="1"/><td rowspan="1" colspan="1"/><td rowspan="1" colspan="1"/><td rowspan="1" colspan="1">–</td><td rowspan="1" colspan="1"/></tr><tr><td rowspan="1" colspan="1">
                <italic><tp:taxon-name>
                    <tp:taxon-name-part taxon-name-part-type="genus" reg="Furculanurida"/>
                    <tp:taxon-name-part taxon-name-part-type="species" reg="grandcolasorum">grandcolasorum</tp:taxon-name-part>
                  </tp:taxon-name></italic>
              </td><td rowspan="1" colspan="1">Tanzania</td><td rowspan="1" colspan="1">5</td><td rowspan="1" colspan="1">9–10</td><td rowspan="1" colspan="1"/><td rowspan="1" colspan="1">absent</td><td rowspan="1" colspan="1">3–6</td><td rowspan="1" colspan="1"/><td rowspan="1" colspan="1"/><td rowspan="1" colspan="1"/><td rowspan="1" colspan="1">3</td><td rowspan="1" colspan="1"/></tr><tr><td rowspan="1" colspan="1">
                <italic><tp:taxon-name>
                    <tp:taxon-name-part taxon-name-part-type="genus" reg="Furculanurida"/>
                    <tp:taxon-name-part taxon-name-part-type="species" reg="guatemalensis">guatemalensis</tp:taxon-name-part>
                  </tp:taxon-name></italic>
              </td><td rowspan="1" colspan="1">Guatemala</td><td rowspan="1" colspan="1">5</td><td rowspan="1" colspan="1">15</td><td rowspan="1" colspan="1">6</td><td rowspan="1" colspan="1">present</td><td rowspan="1" colspan="1">4</td><td rowspan="1" colspan="1">present</td><td rowspan="1" colspan="1">6</td><td rowspan="1" colspan="1">developed</td><td rowspan="1" colspan="1">4</td><td rowspan="1" colspan="1">3</td></tr><tr><td rowspan="1" colspan="1">
                <italic><tp:taxon-name>
                    <tp:taxon-name-part taxon-name-part-type="genus" reg="Furculanurida"/>
                    <tp:taxon-name-part taxon-name-part-type="species" reg="langdoni">langdoni</tp:taxon-name-part>
                  </tp:taxon-name></italic>
              </td><td rowspan="1" colspan="1">USA</td><td rowspan="1" colspan="1">5</td><td rowspan="1" colspan="1">14–22</td><td rowspan="1" colspan="1">19</td><td rowspan="1" colspan="1">present</td><td rowspan="1" colspan="1">6</td><td rowspan="1" colspan="1">present</td><td rowspan="1" colspan="1">5</td><td rowspan="1" colspan="1">developed</td><td rowspan="1" colspan="1">4</td><td rowspan="1" colspan="1">3</td></tr><tr><td rowspan="1" colspan="1">
                <italic><tp:taxon-name>
                    <tp:taxon-name-part taxon-name-part-type="genus" reg="Furculanurida"/>
                    <tp:taxon-name-part taxon-name-part-type="species" reg="longisensillata">longisensillata</tp:taxon-name-part>
                  </tp:taxon-name></italic>
              </td><td rowspan="1" colspan="1">French Guiana</td><td rowspan="1" colspan="1">6</td><td rowspan="1" colspan="1">6–7</td><td rowspan="1" colspan="1">6</td><td rowspan="1" colspan="1">absent</td><td rowspan="1" colspan="1">10–11</td><td rowspan="1" colspan="1">present</td><td rowspan="1" colspan="1">6</td><td rowspan="1" colspan="1">developed</td><td rowspan="1" colspan="1">3</td><td rowspan="1" colspan="1">–</td></tr><tr><td rowspan="1" colspan="1">
                <italic><tp:taxon-name>
                    <tp:taxon-name-part taxon-name-part-type="genus" reg="Furculanurida"/>
                    <tp:taxon-name-part taxon-name-part-type="species" reg="nessimiani">nessimiani</tp:taxon-name-part>
                  </tp:taxon-name></italic>
              </td><td rowspan="1" colspan="1">Brazil</td><td rowspan="1" colspan="1"/><td rowspan="1" colspan="1"/><td rowspan="1" colspan="1">6</td><td rowspan="1" colspan="1">absent</td><td rowspan="1" colspan="1">4</td><td rowspan="1" colspan="1">–</td><td rowspan="1" colspan="1">–</td><td rowspan="1" colspan="1">–</td><td rowspan="1" colspan="1">3</td><td rowspan="1" colspan="1">–</td></tr><tr><td rowspan="1" colspan="1"><italic><tp:taxon-name><tp:taxon-name-part taxon-name-part-type="genus" reg="Hypanurida"/><tp:taxon-name-part taxon-name-part-type="species" reg="perplexa">perplexa</tp:taxon-name-part></tp:taxon-name></italic> (<italic><tp:taxon-name><tp:taxon-name-part taxon-name-part-type="genus" reg="Hypanurida">Hypanurida</tp:taxon-name-part></tp:taxon-name></italic>)</td><td rowspan="1" colspan="1">Rwanda</td><td rowspan="1" colspan="1">4</td><td rowspan="1" colspan="1">20–22</td><td rowspan="1" colspan="1"/><td rowspan="1" colspan="1">–</td><td rowspan="1" colspan="1">5</td><td rowspan="1" colspan="1">present</td><td rowspan="1" colspan="1">3–4</td><td rowspan="1" colspan="1">spiniform</td><td rowspan="1" colspan="1">–</td><td rowspan="1" colspan="1">–</td></tr><tr><td rowspan="1" colspan="1">
                <italic><tp:taxon-name>
                    <tp:taxon-name-part taxon-name-part-type="genus" reg="Furculanurida"/>
                    <tp:taxon-name-part taxon-name-part-type="species" reg="septemoculata">septemoculata</tp:taxon-name-part>
                  </tp:taxon-name></italic>
              </td><td rowspan="1" colspan="1">Guatemala</td><td rowspan="1" colspan="1">7</td><td rowspan="1" colspan="1">15</td><td rowspan="1" colspan="1">6</td><td rowspan="1" colspan="1">present</td><td rowspan="1" colspan="1">2</td><td rowspan="1" colspan="1">present</td><td rowspan="1" colspan="1">6</td><td rowspan="1" colspan="1">developed</td><td rowspan="1" colspan="1">4</td><td rowspan="1" colspan="1">3</td></tr><tr><td rowspan="1" colspan="1">
                <italic><tp:taxon-name>
                    <tp:taxon-name-part taxon-name-part-type="genus" reg="Furculanurida"/>
                    <tp:taxon-name-part taxon-name-part-type="species" reg="tropicalia">tropicalia</tp:taxon-name-part>
                  </tp:taxon-name></italic>
              </td><td rowspan="1" colspan="1">Brazil</td><td rowspan="1" colspan="1">8</td><td rowspan="1" colspan="1">8–10</td><td rowspan="1" colspan="1">6</td><td rowspan="1" colspan="1">absent</td><td rowspan="1" colspan="1">4</td><td rowspan="1" colspan="1">present</td><td rowspan="1" colspan="1">6</td><td rowspan="1" colspan="1">developed</td><td rowspan="1" colspan="1">3</td><td rowspan="1" colspan="1">3</td></tr><tr><td rowspan="1" colspan="1"><italic><tp:taxon-name><tp:taxon-name-part taxon-name-part-type="genus" reg="Furculanurida"/><tp:taxon-name-part taxon-name-part-type="species" reg="bistribus">bistribus</tp:taxon-name-part></tp:taxon-name></italic> sp. nov.</td><td rowspan="1" colspan="1">Puerto Rico</td><td rowspan="1" colspan="1">3</td><td rowspan="1" colspan="1">6</td><td rowspan="1" colspan="1">6</td><td rowspan="1" colspan="1">absent</td><td rowspan="1" colspan="1">4</td><td rowspan="1" colspan="1">absent</td><td rowspan="1" colspan="1">3</td><td rowspan="1" colspan="1">developed</td><td rowspan="1" colspan="1">3</td><td rowspan="1" colspan="1">3</td></tr></tbody></table><table-wrap-foot><fn><p><sup>+</sup> The current genus is in parenthesis. – No information included in the original description.</p></fn></table-wrap-foot></table-wrap></tp:treatment-sec><ref-list><ref id="B14"><mixed-citation xmlns:xlink="http://www.w3.org/1999/xlink" xlink:type="simple"><person-group><name name-style="western"><surname>Massoud</surname><given-names>Z</given-names></name></person-group> (<year>1967</year>) <source>Monographie des <tp:taxon-name><tp:taxon-name-part taxon-name-part-type="family">Neanuridae</tp:taxon-name-part></tp:taxon-name> Collemboles Poduromorphes à pièces buccales modifies. Biologie de l'Amérique Australe: Volume III.</source><publisher-name>Centre National de la Recherche Scientifique</publisher-name>, <publisher-loc>Paris</publisher-loc>, <size units="page">399 pp</size>.</mixed-citation></ref><ref id="B33"><mixed-citation xmlns:xlink="http://www.w3.org/1999/xlink" xlink:type="simple"><person-group><name name-style="western"><surname>Weiner</surname><given-names>WM</given-names></name><name name-style="western"><surname>Najt</surname><given-names>J</given-names></name></person-group> (<year>1998</year>) <article-title><tp:taxon-name><tp:taxon-name-part taxon-name-part-type="order">Collembola</tp:taxon-name-part></tp:taxon-name> (<tp:taxon-name><tp:taxon-name-part taxon-name-part-type="class">Entognatha</tp:taxon-name-part></tp:taxon-name>) from East Africa.</article-title><source>European Journal of Entomology</source><volume>95</volume>: <fpage>217</fpage>–<lpage>238</lpage>.</mixed-citation></ref><ref id="B30"><mixed-citation xmlns:xlink="http://www.w3.org/1999/xlink" xlink:type="simple"><person-group><name name-style="western"><surname>Thibaud</surname><given-names>J-M</given-names></name><name name-style="western"><surname>Palacios–Vargas</surname><given-names>JG</given-names></name></person-group> (<year>2000</year>) <article-title>Remarks on <italic><tp:taxon-name><tp:taxon-name-part taxon-name-part-type="genus">Stachorutes</tp:taxon-name-part></tp:taxon-name></italic> (<tp:taxon-name><tp:taxon-name-part taxon-name-part-type="order">Collembola</tp:taxon-name-part></tp:taxon-name>: <tp:taxon-name><tp:taxon-name-part taxon-name-part-type="family">Pseudachorutidae</tp:taxon-name-part></tp:taxon-name>) with a new Mexican species.</article-title><source>Folia Entomológica Mexicana</source><volume>109</volume>: <fpage>107</fpage>–<lpage>112</lpage>.</mixed-citation></ref><ref id="B6"><mixed-citation xmlns:xlink="http://www.w3.org/1999/xlink" xlink:type="simple"><person-group><name name-style="western"><surname>Deharveng</surname><given-names>L</given-names></name><name name-style="western"><surname>Lienhard</surname><given-names>C</given-names></name></person-group> (<year>1983</year>) <article-title>Deux nouvelles espèces du genre <italic><tp:taxon-name><tp:taxon-name-part taxon-name-part-type="genus">Stachorutes</tp:taxon-name-part></tp:taxon-name></italic> Dallai, 1973 (<tp:taxon-name><tp:taxon-name-part taxon-name-part-type="order">Collembola</tp:taxon-name-part></tp:taxon-name>).</article-title><source>Revue Suisse de Zoologie</source><volume>90</volume>: <fpage>929</fpage>–<lpage>934</lpage>. <ext-link xlink:type="simple" ext-link-type="doi" xlink:href="10.5962/bhl.part.82016">https://doi.org/10.5962/bhl.part.82016</ext-link></mixed-citation></ref></ref-list></tp:taxon-treatment>
